# Supplementary material for: Bran-Enriched Fractions from Blue and Purple Wheat Improve Antioxidant Potential and Nutritional Profile
Source: Foods. 2026 May 5;15(9):1598. doi: 10.3390/foods15091598 (PMC13164409; doi:10.3390/foods15091598)
Supplement: Supplementary file 1 [file foods-15-01598-s001.zip]

Archive with 1 entries (1 files):
- foods-4282009-supplementary.pdf
